# Supplementary material for: RNA-seq analysis reveals genes related to photosynthetic carbon partitioning and lipid production in Phaeodactylum tricornutum under alkaline conditions
Source: Front Microbiol. 2022 Aug 16;13:969639. doi: 10.3389/fmicb.2022.969639 (PMC9425035; doi:10.3389/fmicb.2022.969639)
Supplement: Supplementary file 2 [file Data_Sheet_2.XLS]

## Sheet: Figure 5
Gene ID	Gene name	Gene name (Abbreviation)	log2(SCHES/SCK)	log2(TCHES/TCK)	Pathway Name
Photoreaction
Phatr3_J23717	ferredoxin--NADP+ reductase	FNR	2.06136	3.90575	ko00195//Photosynthesis;ko01100//Metabolic pathways
Phatr3_J42018	ferredoxin--NADP+ reductase	FNR	1.01179	0.721791	ko00195//Photosynthesis;ko01100//Metabolic pathways
Phatr3_J13358	cytochrome b6-f complex iron-sulfur subunit	Cyt b6f	0.709743	1.13438	ko01100//Metabolic pathways;ko00195//Photosynthesis
Phatr3_J44056	cytochrome c6	Cyt c6	0.908735	1.71395	ko00195//Photosynthesis
Phatr3_EG00460	light-harvesting complex I chlorophyll a/b binding protein 1/antenna proteins	LHCPs	1.22102	2.14723	ko00196//Photosynthesis - antenna proteins
Phatr3_J14242	light-harvesting complex I chlorophyll a/b binding protein 1/antenna proteins	LHCPs	-1.23856	-0.0096621	ko00196//Photosynthesis - antenna proteins
Phatr3_J18180	light-harvesting complex I chlorophyll a/b binding protein 1/antenna proteins	LHCPs	1.55698	0.79825	ko00196//Photosynthesis - antenna proteins
Phatr3_J30031	light-harvesting complex I chlorophyll a/b binding protein 1/antenna proteins	LHCPs	1.15462	1.71218	ko00196//Photosynthesis - antenna proteins
Phatr3_J48882	light-harvesting complex I chlorophyll a/b binding protein 1/antenna proteins	LHCPs	-1.85361	-1.19633	ko00196//Photosynthesis - antenna proteins
Phatr3_EG00390	light-harvesting complex I chlorophyll a/b binding protein 1/antenna proteins	LHCPs	-0.473216	1.64574	ko00196//Photosynthesis - antenna proteins
Phatr3_EG00427	light-harvesting complex I chlorophyll a/b binding protein 1/antenna proteins	LHCPs	-0.0667741	1.81197	ko00196//Photosynthesis - antenna proteins
Phatr3_J11006	light-harvesting complex I chlorophyll a/b binding protein 1/antenna proteins	LHCPs	0.448084	1.48577	ko00196//Photosynthesis - antenna proteins
Phatr3_J14386	light-harvesting complex I chlorophyll a/b binding protein 1/antenna proteins	LHCPs	0.697667	1.68617	ko00196//Photosynthesis - antenna proteins
Phatr3_J14442	light-harvesting complex I chlorophyll a/b binding protein 1/antenna proteins	LHCPs	0.549629	1.56741	ko00196//Photosynthesis - antenna proteins
Phatr3_J16302	light-harvesting complex I chlorophyll a/b binding protein 1/antenna proteins	LHCPs	0.793405	1.63252	ko00196//Photosynthesis - antenna proteins
Phatr3_J17531	light-harvesting complex I chlorophyll a/b binding protein 1/antenna proteins	LHCPs	0.525169	1.55757	ko00196//Photosynthesis - antenna proteins
Phatr3_J17766	light-harvesting complex I chlorophyll a/b binding protein 1/antenna proteins	LHCPs	0.530822	1.66027	ko00196//Photosynthesis - antenna proteins
Phatr3_J18049	light-harvesting complex I chlorophyll a/b binding protein 1/antenna proteins	LHCPs	0.400858	1.7232	ko00196//Photosynthesis - antenna proteins
Phatr3_J22395	light-harvesting complex I chlorophyll a/b binding protein 1/antenna proteins	LHCPs	0.679185	2.02381	ko00196//Photosynthesis - antenna proteins
Phatr3_J22680	light-harvesting complex I chlorophyll a/b binding protein 1/antenna proteins	LHCPs	0.382491	1.55257	ko00196//Photosynthesis - antenna proteins
Phatr3_J22956	light-harvesting complex I chlorophyll a/b binding protein 1/antenna proteins	LHCPs	0.445988	1.60637	ko00196//Photosynthesis - antenna proteins
Phatr3_J23257	light-harvesting complex I chlorophyll a/b binding protein 1/antenna proteins	LHCPs	0.786634	1.63961	ko00196//Photosynthesis - antenna proteins
Phatr3_J25168	light-harvesting complex I chlorophyll a/b binding protein 1/antenna proteins	LHCPs	0.551641	1.81244	ko00196//Photosynthesis - antenna proteins
Phatr3_J25172	light-harvesting complex I chlorophyll a/b binding protein 1/antenna proteins	LHCPs	0.193383	1.45841	ko00196//Photosynthesis - antenna proteins
Phatr3_J25893	light-harvesting complex I chlorophyll a/b binding protein 1/antenna proteins	LHCPs	0.352555	1.63582	ko00196//Photosynthesis - antenna proteins
Phatr3_J29266	light-harvesting complex I chlorophyll a/b binding protein 1/antenna proteins	LHCPs	0.302571	1.35317	ko00196//Photosynthesis - antenna proteins
Phatr3_J30643	light-harvesting complex I chlorophyll a/b binding protein 1/antenna proteins	LHCPs	0.278244	1.27591	ko00196//Photosynthesis - antenna proteins
Phatr3_J50705	light-harvesting complex I chlorophyll a/b binding protein 1/antenna proteins	LHCPs	0.336792	2.0478	ko00196//Photosynthesis - antenna proteins
Phatr3_J9799	light-harvesting complex I chlorophyll a/b binding protein 1/antenna proteins	LHCPs	0.275838	1.64629	ko00196//Photosynthesis - antenna proteins
Phatr3_J24119	light-harvesting complex I chlorophyll a/b binding protein 1/DNA-directed RNA polymerase II subunit RPB1	LHCPs	1.18829	1.30429	ko03020//RNA polymerase;ko00196//Photosynthesis - antenna proteins
Phatr3_J30648	light-harvesting complex I chlorophyll a/b binding protein 1/interleukin-1 receptor-associated kinase 4	LHCPs	0.51438	1.87773	ko00196//Photosynthesis - antenna proteins
Phatr3_J54027	light-harvesting complex I chlorophyll a/b binding protein 1/light-harvesting complex I chlorophyll a/b binding protein 1	LHCPs	0.278254	1.53675	ko00196//Photosynthesis - antenna proteins
Phatr3_J27278	light-harvesting complex I chlorophyll a/b binding protein 1/light-harvesting complex I chlorophyll a/b binding protein 2	LHCPs	-0.964421	2.03549	ko00196//Photosynthesis - antenna proteins
Phatr3_J48797	light-harvesting complex I chlorophyll a/b binding protein 1/light-harvesting complex I chlorophyll a/b binding protein 4	LHCPs	1.25181	1.79006	ko00196//Photosynthesis - antenna proteins
Phatr3_EG00416	light-harvesting complex I chlorophyll a/b binding protein 1/light-harvesting complex I chlorophyll a/b binding protein 4	LHCPs	0.607083	2.19088	ko00196//Photosynthesis - antenna proteins
Phatr3_J34536	light-harvesting complex I chlorophyll a/b binding protein 1/light-harvesting complex I chlorophyll a/b binding protein 4	LHCPs	1.63579	1.63971	ko00196//Photosynthesis - antenna proteins
Phatr3_J13877	light-harvesting complex I chlorophyll a/b binding protein 1/light-harvesting complex I chlorophyll a/b binding protein 5	LHCPs	0.328507	1.59313	ko00196//Photosynthesis - antenna proteins
Phatr3_J6062	light-harvesting complex I chlorophyll a/b binding protein 1/light-harvesting complex I chlorophyll a/b binding protein 5	LHCPs	0.167346	1.58431	ko01100//Metabolic pathways;ko00196//Photosynthesis - antenna proteins
Phatr3_J33017	magnesium chelatase subunit D	ChlD	1.72623	2.50186	ko01100//Metabolic pathways;ko01110//Biosynthesis of secondary metabolites;ko00860//Porphyrin and chlorophyll metabolism
Phatr3_J10100	magnesium chelatase subunit H	ChlH	-1.21475	-0.314128	ko01100//Metabolic pathways;ko01110//Biosynthesis of secondary metabolites;ko00860//Porphyrin and chlorophyll metabolism
Phatr3_J13265	magnesium chelatase subunit H	ChlH	0.335169	2.24102	ko01110//Biosynthesis of secondary metabolites;ko00860//Porphyrin and chlorophyll metabolism;ko01100//Metabolic pathways
Phatr3_J20331	photosystem II oxygen-evolving enhancer protein 1	OEE1	-0.0245465	1.35757	ko00195//Photosynthesis;ko01100//Metabolic pathways
Phatr3_J48359	photosystem II oxygen-evolving enhancer protein 2	OEE2	-2.01516	1.65509	ko01100//Metabolic pathways;ko00195//Photosynthesis
Phatr3_J54499	photosystem II oxygen-evolving enhancer protein 3	OEE3	0.513895	1.72952	ko00195//Photosynthesis;ko01100//Metabolic pathways
BGI_novel_G000056	photosystem II P680 reaction center D1 protein	D1	0.849297	-1.82531	ko01100//Metabolic pathways;ko00195//Photosynthesis
Phatr3_J9078	photosystem II Psb27 protein	PSII-Psb27	0.0866788	1.10478	ko01100//Metabolic pathways;ko00195//Photosynthesis
Phatr3_J55057	photosystem II PsbM protein	PSII-PsbM	0.588368	1.08045	ko01100//Metabolic pathways;ko00195//Photosynthesis
Phatr3_J26293	photosystem II PsbU protein	PSII-PsbU	0.412941	1.7137	ko01100//Metabolic pathways;ko00195//Photosynthesis
Phatr3_J45443	Carbonic anhydrase	CA	0.271529	1.96436	ko00910//Nitrogen metabolism
Phatr3_J55029	Carbonic anhydrase	CA	0.811209	1.05045	ko00910//Nitrogen metabolism
Phatr3_EG01836	Carbonic anhydrase	CA	2.06225	1.76439	ko00910//Nitrogen metabolism
Carbon fixation
Phatr3_EG00576	Phosphoglycerate kinase	PGK	2.56044	3.56868	ko01230//Biosynthesis of amino acids;ko01110//Biosynthesis of secondary metabolites;ko01100//Metabolic pathways;ko00010//Glycolysis / Gluconeogenesis;ko01200//Carbon metabolism;ko00710//Carbon fixation in photosynthetic organisms
Phatr3_J29157	Phosphoglycerate kinase	PGK	1.8274	3.18487	ko01200//Carbon metabolism;ko01110//Biosynthesis of secondary metabolites;ko00010//Glycolysis / Gluconeogenesis;ko00710//Carbon fixation in photosynthetic organisms;ko01230//Biosynthesis of amino acids;ko01100//Metabolic pathways
Phatr3_J48983	Phosphoglycerate kinase	PGK	1.4209	0.663326	ko00010//Glycolysis / Gluconeogenesis;ko01100//Metabolic pathways;ko01230//Biosynthesis of amino acids;ko01110//Biosynthesis of secondary metabolites;ko01200//Carbon metabolism;ko00710//Carbon fixation in photosynthetic organisms
Phatr3_J23598	Glyceraldehyde 3-phosphate dehydrogenase	GAPDH	1.94041	0.778596	ko00710//Carbon fixation in photosynthetic organisms;ko01100//Metabolic pathways;ko01230//Biosynthesis of amino acids;ko01110//Biosynthesis of secondary metabolites;ko00010//Glycolysis / Gluconeogenesis;ko01200//Carbon metabolism
Phatr3_J25308	Glyceraldehyde 3-phosphate dehydrogenase	GAPDH	1.4082	2.56641	ko01100//Metabolic pathways;ko00710//Carbon fixation in photosynthetic organisms;ko01200//Carbon metabolism;ko00010//Glycolysis / Gluconeogenesis;ko01230//Biosynthesis of amino acids;ko01110//Biosynthesis of secondary metabolites
Phatr3_J32747	Glyceraldehyde 3-phosphate dehydrogenase	GAPDH	0.172846	1.87271	ko01200//Carbon metabolism;ko00710//Carbon fixation in photosynthetic organisms;ko01100//Metabolic pathways;ko01110//Biosynthesis of secondary metabolites;ko00010//Glycolysis / Gluconeogenesis;ko01230//Biosynthesis of amino acids
Phatr3_J50206	Glyceraldehyde 3-phosphate dehydrogenase	GAPDH	-1.15005	0.0784431	ko00710//Carbon fixation in photosynthetic organisms;ko01100//Metabolic pathways;ko01110//Biosynthesis of secondary metabolites;ko01230//Biosynthesis of amino acids;ko01200//Carbon metabolism;ko00010//Glycolysis / Gluconeogenesis
Phatr3_Jdraft1559	Glyceraldehyde 3-phosphate dehydrogenase	GAPDH	-0.709335	-1.13969	ko01230//Biosynthesis of amino acids;ko01110//Biosynthesis of secondary metabolites;ko00710//Carbon fixation in photosynthetic organisms;ko01100//Metabolic pathways;ko01200//Carbon metabolism;ko00010//Glycolysis / Gluconeogenesis
Phatr3_EG02535	Glyceraldehyde 3-phosphate dehydrogenase	GAPDH	-1.85384	-6.29287	ko00710//Carbon fixation in photosynthetic organisms;ko01110//Biosynthesis of secondary metabolites;ko00010//Glycolysis / Gluconeogenesis;ko01100//Metabolic pathways;ko01230//Biosynthesis of amino acids;ko01200//Carbon metabolism
Phatr3_J22122	Glyceraldehyde 3-phosphate dehydrogenase	GAPDH	0.450158	3.33506	ko00710//Carbon fixation in photosynthetic organisms;ko00970//Aminoacyl-tRNA biosynthesis;ko01200//Carbon metabolism;ko01110//Biosynthesis of secondary metabolites;ko00010//Glycolysis / Gluconeogenesis;ko01230//Biosynthesis of amino acids;ko01100//Metabolic pathways
Phatr3_J50210	Glyceraldehyde 3-phosphate dehydrogenase	GAPDH	1.94692	2.28851	ko00010//Glycolysis / Gluconeogenesis;ko03013//RNA transport;ko03040//Spliceosome;ko01230//Biosynthesis of amino acids;ko01100//Metabolic pathways;ko01200//Carbon metabolism;ko01110//Biosynthesis of secondary metabolites;ko00710//Carbon fixation in photosynthetic organisms;ko03015//mRNA surveillance pathway
Phatr3_Jdraft1554	Glyceraldehyde 3-phosphate dehydrogenase	GAPDH	2.64922	2.20509	ko01230//Biosynthesis of amino acids;ko03013//RNA transport;ko00010//Glycolysis / Gluconeogenesis;ko03040//Spliceosome;ko01110//Biosynthesis of secondary metabolites;ko01100//Metabolic pathways;ko00710//Carbon fixation in photosynthetic organisms;ko03015//mRNA surveillance pathway;ko01200//Carbon metabolism
Phatr3_J48262	Glyceraldehyde 3-phosphate dehydrogenase	GAPDH	2.09618	1.8211	ko01230//Biosynthesis of amino acids;ko00710//Carbon fixation in photosynthetic organisms;ko04141//Protein processing in endoplasmic reticulum;ko00010//Glycolysis / Gluconeogenesis;ko01100//Metabolic pathways;ko01110//Biosynthesis of secondary metabolites;ko01200//Carbon metabolism
Phatr3_J48495	Glyceraldehyde 3-phosphate dehydrogenase	GAPDH	1.21545	1.04194	ko00710//Carbon fixation in photosynthetic organisms;ko01230//Biosynthesis of amino acids;ko04141//Protein processing in endoplasmic reticulum;ko01100//Metabolic pathways;ko01200//Carbon metabolism;ko00010//Glycolysis / Gluconeogenesis;ko01110//Biosynthesis of secondary metabolites
Phatr3_EG01621	Phosphoribulokinase	PPKase	11.4787	7.27175	ko01100//Metabolic pathways;ko00710//Carbon fixation in photosynthetic organisms;ko01200//Carbon metabolism
Phatr3_J10208	Phosphoribulokinase	PPKase	0.975087	2.20195	ko01100//Metabolic pathways;ko01200//Carbon metabolism;ko00710//Carbon fixation in photosynthetic organisms
Phatr3_J50738	Triosephosphate isomerase	TPI	1.74181	0.154724	ko01230//Biosynthesis of amino acids;ko00710//Carbon fixation in photosynthetic organisms;ko01200//Carbon metabolism;ko01100//Metabolic pathways;ko00051//Fructose and mannose metabolism;ko00010//Glycolysis / Gluconeogenesis;ko01110//Biosynthesis of secondary metabolites;ko00562//Inositol phosphate metabolism
Phatr3_J41856	Transketolase	TK	0.52769	1.1136	ko01100//Metabolic pathways;ko01110//Biosynthesis of secondary metabolites;ko01230//Biosynthesis of amino acids;ko00030//Pentose phosphate pathway;ko00710//Carbon fixation in photosynthetic organisms;ko01200//Carbon metabolism
Phatr3_J53935	Ribulose-phosphate 3-epimerase	RPE	0.418023	2.06716	ko01230//Biosynthesis of amino acids;ko01110//Biosynthesis of secondary metabolites;ko00030//Pentose phosphate pathway;ko01200//Carbon metabolism;ko00040//Pentose and glucuronate interconversions;ko00710//Carbon fixation in photosynthetic organisms;ko01100//Metabolic pathways
Phatr3_J45443	Carbonic anhydrase	CA	0.271529	1.96436	ko00910//Nitrogen metabolism
Phatr3_J55029	Carbonic anhydrase	CA	0.811209	1.05045	ko00910//Nitrogen metabolism
Phatr3_EG01836	Carbonic anhydrase	CA	2.06225	1.76439	ko00910//Nitrogen metabolism

## Sheet: Figure 6
Gene ID	Gene name	Gene name (Abbreviation)	log2(SCHES/SCK)	log2(TCHES/TCK)	Pathway Name
Phatr3_Jdraft1619	Alcohol dehydrogenase	ADH	1.06151	0.487563	ko00561//Glycerolipid metabolism;ko01100//Metabolic pathways;ko00040//Pentose and glucuronate interconversions;ko01110//Biosynthesis of secondary metabolites;ko00010//Glycolysis / Gluconeogenesis
Phatr3_J30823	Alcohol dehydrogenase	ADH	0.227242	1.12323	ko01110//Biosynthesis of secondary metabolites;ko00010//Glycolysis / Gluconeogenesis;ko01100//Metabolic pathways;ko00561//Glycerolipid metabolism;ko00040//Pentose and glucuronate interconversions
Phatr3_Jdraft598	Alcohol dehydrogenase	ADH	-0.0174123	1.84634	ko00561//Glycerolipid metabolism;ko00040//Pentose and glucuronate interconversions;ko01100//Metabolic pathways;ko01110//Biosynthesis of secondary metabolites;ko00010//Glycolysis / Gluconeogenesis
Phatr3_EG02178	Alcohol dehydrogenase	ADH	2.53711	-0.268647	ko01100//Metabolic pathways;ko00071//Fatty acid degradation;ko01110//Biosynthesis of secondary metabolites;ko01200//Carbon metabolism;ko00350//Tyrosine metabolism;ko00010//Glycolysis / Gluconeogenesis
Phatr3_J16540	Aldehyde dehydrogenase	ALDH	0.140215	1.9331	ko00053//Ascorbate and aldarate metabolism;ko00903//Limonene and pinene degradation;ko00620//Pyruvate metabolism;ko00561//Glycerolipid metabolism;ko00280//Valine, leucine and isoleucine degradation;ko00410//beta-Alanine metabolism;ko00340//Histidine metabolism;ko00380//Tryptophan metabolism;ko00310//Lysine degradation;ko01110//Biosynthesis of secondary metabolites;ko00010//Glycolysis / Gluconeoge…
Phatr3_J37572	Phosphoglycerate mutase	F2BP	1.10811	0.621349	ko01100//Metabolic pathways;ko01230//Biosynthesis of amino acids;ko00010//Glycolysis / Gluconeogenesis;ko01200//Carbon metabolism;ko00051//Fructose and mannose metabolism;ko01110//Biosynthesis of secondary metabolites;ko00260//Glycine, serine and threonine metabolism
Phatr3_J46559	Phosphoglycerate mutase	F2BP	1.61995	0.237166	ko00051//Fructose and mannose metabolism
Phatr3_J41423	Fructose-bisphosphate aldolase	FBA	0.13902	-3.55688	ko00010//Glycolysis / Gluconeogenesis;ko00030//Pentose phosphate pathway;ko01230//Biosynthesis of amino acids;ko00710//Carbon fixation in photosynthetic organisms;ko01110//Biosynthesis of secondary metabolites;ko01100//Metabolic pathways;ko00051//Fructose and mannose metabolism;ko01200//Carbon metabolism
Phatr3_J22993	Fructose-bisphosphate aldolase	FBA	-0.30959	1.30287	ko01200//Carbon metabolism;ko00010//Glycolysis / Gluconeogenesis;ko01230//Biosynthesis of amino acids;ko01100//Metabolic pathways;ko01110//Biosynthesis of secondary metabolites;ko00710//Carbon fixation in photosynthetic organisms;ko00030//Pentose phosphate pathway;ko00051//Fructose and mannose metabolism
Phatr3_Jdraft375	Fructose-bisphosphate aldolase	FBA	0.460389	1.23073	ko01110//Biosynthesis of secondary metabolites;ko00010//Glycolysis / Gluconeogenesis;ko00030//Pentose phosphate pathway;ko01100//Metabolic pathways;ko01230//Biosynthesis of amino acids;ko00051//Fructose and mannose metabolism;ko00710//Carbon fixation in photosynthetic organisms;ko01200//Carbon metabolism
Phatr3_Jdraft825	Fructose-bisphosphate aldolase	FBA	-0.399348	1.23105	ko00030//Pentose phosphate pathway;ko00710//Carbon fixation in photosynthetic organisms;ko01230//Biosynthesis of amino acids;ko01110//Biosynthesis of secondary metabolites;ko00010//Glycolysis / Gluconeogenesis;ko00051//Fructose and mannose metabolism;ko01100//Metabolic pathways;ko01200//Carbon metabolism
Phatr3_EG00092	6-phosphofructokinase 1	PFK1	-2.25895	0.703661	ko00052//Galactose metabolism;ko00030//Pentose phosphate pathway;ko01100//Metabolic pathways;ko00051//Fructose and mannose metabolism;ko01200//Carbon metabolism;ko01110//Biosynthesis of secondary metabolites;ko03018//RNA degradation;ko00010//Glycolysis / Gluconeogenesis;ko01230//Biosynthesis of amino acids
Phatr3_J14284	6-phosphofructokinase 1	PFK1	1.33609	1.17389	ko03018//RNA degradation;ko01230//Biosynthesis of amino acids;ko00051//Fructose and mannose metabolism;ko01200//Carbon metabolism;ko00052//Galactose metabolism;ko01100//Metabolic pathways;ko01110//Biosynthesis of secondary metabolites;ko00030//Pentose phosphate pathway;ko00010//Glycolysis / Gluconeogenesis
Phatr3_EG00576	Phosphoglycerate kinase	PGK	2.56044	3.56868	ko01230//Biosynthesis of amino acids;ko01110//Biosynthesis of secondary metabolites;ko01100//Metabolic pathways;ko00010//Glycolysis / Gluconeogenesis;ko01200//Carbon metabolism;ko00710//Carbon fixation in photosynthetic organisms
Phatr3_J29157	Phosphoglycerate kinase	PGK	1.8274	3.18487	ko01200//Carbon metabolism;ko01110//Biosynthesis of secondary metabolites;ko00010//Glycolysis / Gluconeogenesis;ko00710//Carbon fixation in photosynthetic organisms;ko01230//Biosynthesis of amino acids;ko01100//Metabolic pathways
Phatr3_J48983	Phosphoglycerate kinase	PGK	1.4209	0.663326	ko00010//Glycolysis / Gluconeogenesis;ko01100//Metabolic pathways;ko01230//Biosynthesis of amino acids;ko01110//Biosynthesis of secondary metabolites;ko01200//Carbon metabolism;ko00710//Carbon fixation in photosynthetic organisms
Phatr3_J55079	Pyruvate kinase	PK	-0.362709	-1.5843	ko00620//Pyruvate metabolism;ko01100//Metabolic pathways;ko01110//Biosynthesis of secondary metabolites;ko01200//Carbon metabolism;ko00230//Purine metabolism;ko00010//Glycolysis / Gluconeogenesis;ko01230//Biosynthesis of amino acids
Phatr3_J50738	Triosephosphate isomerase	TPI	1.74181	0.154724	ko01230//Biosynthesis of amino acids;ko00710//Carbon fixation in photosynthetic organisms;ko01200//Carbon metabolism;ko01100//Metabolic pathways;ko00051//Fructose and mannose metabolism;ko00010//Glycolysis / Gluconeogenesis;ko01110//Biosynthesis of secondary metabolites;ko00562//Inositol phosphate metabolism
Phatr3_EG02309	Pyruvate dehydrogenase E1 component	PDH E1	-1.00745	-0.968606	ko00010//Glycolysis / Gluconeogenesis;ko01110//Biosynthesis of secondary metabolites;ko01100//Metabolic pathways;ko00620//Pyruvate metabolism;ko01200//Carbon metabolism;ko00020//Citrate cycle (TCA cycle)
Phatr3_J38009	Pyruvate dehydrogenase E1 component	PDH E1	1.59928	0.684442	ko01100//Metabolic pathways;ko01110//Biosynthesis of secondary metabolites;ko00010//Glycolysis / Gluconeogenesis;ko00620//Pyruvate metabolism;ko00020//Citrate cycle (TCA cycle);ko01200//Carbon metabolism
Phatr3_Jdraft1828	Pyruvate dehydrogenase E1 component	PDH E1	-0.73387	1.08189	ko00010//Glycolysis / Gluconeogenesis;ko01200//Carbon metabolism;ko00020//Citrate cycle (TCA cycle);ko00620//Pyruvate metabolism;ko01110//Biosynthesis of secondary metabolites;ko01100//Metabolic pathways
Phatr3_J23850	Pyruvate dehydrogenase E1 component	PDH E1	-0.162317	1.02827	ko00010//Glycolysis / Gluconeogenesis;ko00620//Pyruvate metabolism;ko01100//Metabolic pathways;ko01110//Biosynthesis of secondary metabolites;ko01200//Carbon metabolism;ko00020//Citrate cycle (TCA cycle)
Phatr3_J30113	Pyruvate dehydrogenase E3 component	PDH E3	0.780787	3.18256	ko01100//Metabolic pathways;ko00010//Glycolysis / Gluconeogenesis;ko01110//Biosynthesis of secondary metabolites;ko01200//Carbon metabolism;ko00020//Citrate cycle (TCA cycle);ko00620//Pyruvate metabolism;ko00630//Glyoxylate and dicarboxylate metabolism;ko00640//Propanoate metabolism;ko00260//Glycine, serine and threonine metabolism;ko00280//Valine, leucine and isoleucine degradation
Phatr3_J41856	Transketolase	TK	0.52769	1.1136	ko01100//Metabolic pathways;ko01110//Biosynthesis of secondary metabolites;ko01230//Biosynthesis of amino acids;ko00030//Pentose phosphate pathway;ko00710//Carbon fixation in photosynthetic organisms;ko01200//Carbon metabolism
Phatr3_J53935	Ribulose-phosphate 3-epimerase	RPE	0.418023	2.06716	ko01230//Biosynthesis of amino acids;ko01110//Biosynthesis of secondary metabolites;ko00030//Pentose phosphate pathway;ko01200//Carbon metabolism;ko00040//Pentose and glucuronate interconversions;ko00710//Carbon fixation in photosynthetic organisms;ko01100//Metabolic pathways
Phatr3_J30786	Xylose isomerase	XylA	1.1262	1.64081	ko00051//Fructose and mannose metabolism;ko01100//Metabolic pathways;ko00040//Pentose and glucuronate interconversions
Phatr3_J33450	D-ribulokinase	RK	1.12537	0.490188	ko00040//Pentose and glucuronate interconversions;ko01100//Metabolic pathways
Phatr3_J23598	Glyceraldehyde 3-phosphate dehydrogenase	GAPDH	1.94041	0.778596	ko00710//Carbon fixation in photosynthetic organisms;ko01100//Metabolic pathways;ko01230//Biosynthesis of amino acids;ko01110//Biosynthesis of secondary metabolites;ko00010//Glycolysis / Gluconeogenesis;ko01200//Carbon metabolism
Phatr3_J25308	Glyceraldehyde 3-phosphate dehydrogenase	GAPDH	1.4082	2.56641	ko01100//Metabolic pathways;ko00710//Carbon fixation in photosynthetic organisms;ko01200//Carbon metabolism;ko00010//Glycolysis / Gluconeogenesis;ko01230//Biosynthesis of amino acids;ko01110//Biosynthesis of secondary metabolites
Phatr3_J32747	Glyceraldehyde 3-phosphate dehydrogenase	GAPDH	0.172846	1.87271	ko01200//Carbon metabolism;ko00710//Carbon fixation in photosynthetic organisms;ko01100//Metabolic pathways;ko01110//Biosynthesis of secondary metabolites;ko00010//Glycolysis / Gluconeogenesis;ko01230//Biosynthesis of amino acids
Phatr3_J50206	Glyceraldehyde 3-phosphate dehydrogenase	GAPDH	-1.15005	0.0784431	ko00710//Carbon fixation in photosynthetic organisms;ko01100//Metabolic pathways;ko01110//Biosynthesis of secondary metabolites;ko01230//Biosynthesis of amino acids;ko01200//Carbon metabolism;ko00010//Glycolysis / Gluconeogenesis
Phatr3_Jdraft1559	Glyceraldehyde 3-phosphate dehydrogenase	GAPDH	-0.709335	-1.13969	ko01230//Biosynthesis of amino acids;ko01110//Biosynthesis of secondary metabolites;ko00710//Carbon fixation in photosynthetic organisms;ko01100//Metabolic pathways;ko01200//Carbon metabolism;ko00010//Glycolysis / Gluconeogenesis
Phatr3_EG02535	Glyceraldehyde 3-phosphate dehydrogenase	GAPDH	-1.85384	-6.29287	ko00710//Carbon fixation in photosynthetic organisms;ko01110//Biosynthesis of secondary metabolites;ko00010//Glycolysis / Gluconeogenesis;ko01100//Metabolic pathways;ko01230//Biosynthesis of amino acids;ko01200//Carbon metabolism
Phatr3_J22122	Glyceraldehyde 3-phosphate dehydrogenase	GAPDH	0.450158	3.33506	ko00710//Carbon fixation in photosynthetic organisms;ko00970//Aminoacyl-tRNA biosynthesis;ko01200//Carbon metabolism;ko01110//Biosynthesis of secondary metabolites;ko00010//Glycolysis / Gluconeogenesis;ko01230//Biosynthesis of amino acids;ko01100//Metabolic pathways
Phatr3_J50210	Glyceraldehyde 3-phosphate dehydrogenase	GAPDH	1.94692	2.28851	ko00010//Glycolysis / Gluconeogenesis;ko03013//RNA transport;ko03040//Spliceosome;ko01230//Biosynthesis of amino acids;ko01100//Metabolic pathways;ko01200//Carbon metabolism;ko01110//Biosynthesis of secondary metabolites;ko00710//Carbon fixation in photosynthetic organisms;ko03015//mRNA surveillance pathway
Phatr3_Jdraft1554	Glyceraldehyde 3-phosphate dehydrogenase	GAPDH	2.64922	2.20509	ko01230//Biosynthesis of amino acids;ko03013//RNA transport;ko00010//Glycolysis / Gluconeogenesis;ko03040//Spliceosome;ko01110//Biosynthesis of secondary metabolites;ko01100//Metabolic pathways;ko00710//Carbon fixation in photosynthetic organisms;ko03015//mRNA surveillance pathway;ko01200//Carbon metabolism
Phatr3_J48262	Glyceraldehyde 3-phosphate dehydrogenase	GAPDH	2.09618	1.8211	ko01230//Biosynthesis of amino acids;ko00710//Carbon fixation in photosynthetic organisms;ko04141//Protein processing in endoplasmic reticulum;ko00010//Glycolysis / Gluconeogenesis;ko01100//Metabolic pathways;ko01110//Biosynthesis of secondary metabolites;ko01200//Carbon metabolism
Phatr3_J48495	Glyceraldehyde 3-phosphate dehydrogenase	GAPDH	1.21545	1.04194	ko00710//Carbon fixation in photosynthetic organisms;ko01230//Biosynthesis of amino acids;ko04141//Protein processing in endoplasmic reticulum;ko01100//Metabolic pathways;ko01200//Carbon metabolism;ko00010//Glycolysis / Gluconeogenesis;ko01110//Biosynthesis of secondary metabolites

## Sheet: Figure 7
Gene ID	Gene name	Gene name (Abbreviation)	log2(SCHES/SCK)	log2(TCHES/TCK)	Pathway Name
Nitrogen assimilation
Phatr3_J26029	Nitrate transporter	NRT	1.62159	-1.53244	ko00910//Nitrogen metabolism
Phatr3_J12902	Ferredoxin-nitrite reductase	NiR (ferredoxin)	0.975955	-1.19712	ko00910//Nitrogen metabolism
Phatr3_J16490	Nitrate reductase (NAD(P)H)	NR (NAD(P)H)	-0.237867	-1.03307	ko00520//Amino sugar and nucleotide sugar metabolism;ko00910//Nitrogen metabolism
Phatr3_J49358	Nitrate reductase (NAD(P)H)	NR (NAD(P)H)	1.11069	0.405602	ko00910//Nitrogen metabolism
Phatr3_EG01106	Glutamate N-acetyltransferase	ArgJ	1.39171	0.527162	ko01110//Biosynthesis of secondary metabolites;ko01230//Biosynthesis of amino acids;ko01100//Metabolic pathways;ko00220//Arginine biosynthesis;ko01210//2-Oxocarboxylic acid metabolism
Phatr3_J44492	Glutamate N-acetyltransferase	ArgJ	1.22672	-0.0438947	ko01210//2-Oxocarboxylic acid metabolism;ko01110//Biosynthesis of secondary metabolites;ko00220//Arginine biosynthesis;ko01230//Biosynthesis of amino acids;ko01100//Metabolic pathways
Phatr3_J768	Urea-proton symporter	URT	1.96685	0.768268	K20989//urea-proton symporter;K20989//urea-proton symporter;K20989//urea-proton symporter;K20989//urea-proton symporter
Phatr3_J5145	Urease accessory protein	URE	0.766028	1.04333	K03189//urease accessory protein;K03189//urease accessory protein
Phatr3_EG01354	Glutamate synthase (ferredoxin)	GOGAT(ferredoxin)	-3.95813	-0.0582323	ko00910//Nitrogen metabolism;ko00630//Glyoxylate and dicarboxylate metabolism
Phatr3_EG01846	Glutamate synthase (ferredoxin)	GOGAT(ferredoxin)	3.15537	-0.357672	ko00630//Glyoxylate and dicarboxylate metabolism;ko00910//Nitrogen metabolism
Phatr3_EG00965	Glutamate synthase (ferredoxin)	GOGAT(ferredoxin)	0.506113	1.31706	ko01100//Metabolic pathways;ko00500//Starch and sucrose metabolism;ko03022//Basal transcription factors;ko00460//Cyanoamino acid metabolism;ko00910//Nitrogen metabolism;ko01110//Biosynthesis of secondary metabolites;ko00940//Phenylpropanoid biosynthesis;ko00630//Glyoxylate and dicarboxylate metabolism
Phatr3_J32850	Glutamate synthase (ferredoxin)	GOGAT(ferredoxin)	1.41371	0.0578885	ko00910//Nitrogen metabolism;ko00630//Glyoxylate and dicarboxylate metabolism;ko00940//Phenylpropanoid biosynthesis;ko01100//Metabolic pathways;ko00500//Starch and sucrose metabolism;ko01110//Biosynthesis of secondary metabolites;ko00460//Cyanoamino acid metabolism;ko03022//Basal transcription factors
Phatr3_EG01887	Glutamate synthase (ferredoxin)	GOGAT(ferredoxin)	-0.430488	1.07866	ko01100//Metabolic pathways;ko00052//Galactose metabolism;ko00630//Glyoxylate and dicarboxylate metabolism;ko03022//Basal transcription factors;ko04626//Plant-pathogen interaction;ko04016//MAPK signaling pathway - plant;ko00520//Amino sugar and nucleotide sugar metabolism;ko00053//Ascorbate and aldarate metabolism;ko00910//Nitrogen metabolism;ko00040//Pentose and glucuronate interconversions
Phatr3_J51092	Glutamine synthetase	GS	1.43144	1.00507	ko01100//Metabolic pathways;ko00220//Arginine biosynthesis;ko01230//Biosynthesis of amino acids;ko00630//Glyoxylate and dicarboxylate metabolism;ko00910//Nitrogen metabolism;ko00250//Alanine, aspartate and glutamate metabolism
Amino acid catabolism
Phatr3_J54015	Glycine hydroxymethyltransferase	GHMT	-0.403685	1.00412	ko00630//Glyoxylate and dicarboxylate metabolism;ko00260//Glycine, serine and threonine metabolism;ko01100//Metabolic pathways;ko01230//Biosynthesis of amino acids;ko00460//Cyanoamino acid metabolism;ko01200//Carbon metabolism;ko01110//Biosynthesis of secondary metabolites;ko00670//One carbon pool by folate
Phatr3_J22187	Glycine dehydrogenase	GLDC	0.0425727	1.47413	ko00260//Glycine, serine and threonine metabolism;ko00630//Glyoxylate and dicarboxylate metabolism;ko01100//Metabolic pathways;ko01200//Carbon metabolism;ko01110//Biosynthesis of secondary metabolites
Phatr3_J23467	Malonate-semialdehyde dehydrogenase	MMSDH	0.452019	1.03362	ko00410//beta-Alanine metabolism;ko01200//Carbon metabolism;ko00640//Propanoate metabolism;ko00280//Valine, leucine and isoleucine degradation;ko01100//Metabolic pathways;ko00562//Inositol phosphate metabolism
Phatr3_J47550	L-pipecolate oxidase	POX	0.908744	1.93516	ko00310//Lysine degradation;ko01100//Metabolic pathways;ko00260//Glycine, serine and threonine metabolism;ko04146//Peroxisome
Phatr3_J36322	3-methylcrotonyl-CoA carboxylase	MCC	1.17799	0.343652	ko01100//Metabolic pathways;ko00280//Valine, leucine and isoleucine degradation
Phatr3_J7763	3-methylcrotonyl-CoA carboxylase	MCC	1.0989	1.00745	ko00280//Valine, leucine and isoleucine degradation;ko01100//Metabolic pathways
Phatr3_J7088	3-methylcrotonyl-CoA carboxylase	MCC	0.427888	1.142	ko00280//Valine, leucine and isoleucine degradation;ko01100//Metabolic pathways
Phatr3_J9476	2-oxoisovalerate dehydrogenase E1 component alpha subunit	BCKDH	-7.22761	-0.703324	ko01100//Metabolic pathways;ko00640//Propanoate metabolism;ko00280//Valine, leucine and isoleucine degradation;ko01110//Biosynthesis of secondary metabolites
Phatr3_J54219	2-oxoisovalerate dehydrogenase E1 component alpha subunit	BCKDH	-1.03428	0.436928	ko01100//Metabolic pathways;ko01110//Biosynthesis of secondary metabolites;ko00280//Valine, leucine and isoleucine degradation;ko00640//Propanoate metabolism
Phatr3_J49372	Threonine aldolase	TAL	1.03028	0.423985	ko00260//Glycine, serine and threonine metabolism;ko01110//Biosynthesis of secondary metabolites;ko01230//Biosynthesis of amino acids;ko01100//Metabolic pathways
Phatr3_J47053	4-hydroxy-2-oxoheptanedioate aldolase	HOHAL	1.86363	1.62312	ko00350//Tyrosine metabolism
Phatr3_Jdraft976	Propionyl-CoA carboxylase beta chain	PCC	-1.05221	-0.293756	ko01200//Carbon metabolism;ko01100//Metabolic pathways;ko00630//Glyoxylate and dicarboxylate metabolism;ko00280//Valine, leucine and isoleucine degradation;ko00640//Propanoate metabolism
Phatr3_J54528	3-hydroxyisobutyryl-CoA hydrolase	HIBCH	1.02649	0.998895	ko01100//Metabolic pathways;ko00640//Propanoate metabolism;ko00280//Valine, leucine and isoleucine degradation;ko00410//beta-Alanine metabolism;ko01200//Carbon metabolism
Amino acid biosynthesis
Phatr3_J52316	Aspartate kinase	AK	-0.224357	-1.72434	ko01230//Biosynthesis of amino acids;ko01210//2-Oxocarboxylic acid metabolism;ko00260//Glycine, serine and threonine metabolism;ko00270//Cysteine and methionine metabolism;ko01100//Metabolic pathways;ko00300//Lysine biosynthesis;ko00261//Monobactam biosynthesis;ko01110//Biosynthesis of secondary metabolites
Phatr3_J23871	Aspartate aminotransferase, mitochondrial	AAT	-1.04802	-1.01313	ko01200//Carbon metabolism;ko01100//Metabolic pathways;ko00250//Alanine, aspartate and glutamate metabolism;ko00950//Isoquinoline alkaloid biosynthesis;ko01230//Biosynthesis of amino acids;ko00350//Tyrosine metabolism;ko01110//Biosynthesis of secondary metabolites;ko01210//2-Oxocarboxylic acid metabolism;ko00330//Arginine and proline metabolism;ko00710//Carbon fixation in photosynthetic organisms…
Phatr3_J22909	LL-diaminopimelate aminotransferase	LL-DAP-AT	1.32118	-1.22173	ko01230//Biosynthesis of amino acids;ko01100//Metabolic pathways;ko01110//Biosynthesis of secondary metabolites;ko00300//Lysine biosynthesis
Phatr3_J54355	α-acetolactate synthase	ALS	-1.61034	-2.32683	ko01210//2-Oxocarboxylic acid metabolism;ko01110//Biosynthesis of secondary metabolites;ko00660//C5-Branched dibasic acid metabolism;ko01230//Biosynthesis of amino acids;ko00650//Butanoate metabolism;ko01100//Metabolic pathways;ko00290//Valine, leucine and isoleucine biosynthesis;ko00770//Pantothenate and CoA biosynthesis
Phatr3_J30967	ketol-acid reductoisomerase	KARI	0.183716	-1.45718	ko01210//2-Oxocarboxylic acid metabolism;ko00290//Valine, leucine and isoleucine biosynthesis;ko01100//Metabolic pathways;ko01110//Biosynthesis of secondary metabolites;ko00770//Pantothenate and CoA biosynthesis;ko01230//Biosynthesis of amino acids
Phatr3_Jdraft348	ketol-acid reductoisomerase	KARI	0.737799	-1.39898	ko01100//Metabolic pathways;ko00770//Pantothenate and CoA biosynthesis;ko00290//Valine, leucine and isoleucine biosynthesis;ko01110//Biosynthesis of secondary metabolites;ko01210//2-Oxocarboxylic acid metabolism;ko01230//Biosynthesis of amino acids
Phatr3_J44618	2-isopropylmalate synthase	IPMS	-1.40966	-11.644	ko01230//Biosynthesis of amino acids;ko01110//Biosynthesis of secondary metabolites;ko01210//2-Oxocarboxylic acid metabolism;ko00620//Pyruvate metabolism;ko01100//Metabolic pathways;ko00290//Valine, leucine and isoleucine biosynthesis
Phatr3_J27166	D-3-phosphoglycerate dehydrogenase	PHGDH	-0.265998	-1.02458	ko01230//Biosynthesis of amino acids;ko00260//Glycine, serine and threonine metabolism;ko01200//Carbon metabolism;ko01100//Metabolic pathways
Phatr3_J48946	D-3-phosphoglycerate dehydrogenase	PHGDH	0.623675	1.47244	ko01230//Biosynthesis of amino acids;ko00260//Glycine, serine and threonine metabolism;ko01100//Metabolic pathways;ko01200//Carbon metabolism
Phatr3_EG01815	Serine O-acetyltransferase	SAT	1.50035	0.579921	ko01100//Metabolic pathways;ko01230//Biosynthesis of amino acids;ko01200//Carbon metabolism;ko01110//Biosynthesis of secondary metabolites;ko00270//Cysteine and methionine metabolism;ko00920//Sulfur metabolism
Phatr3_J54915	Cysteine synthase	OASTL	1.40298	0.636698	ko01200//Carbon metabolism;ko01110//Biosynthesis of secondary metabolites;ko00270//Cysteine and methionine metabolism;ko01100//Metabolic pathways;ko00920//Sulfur metabolism;ko01230//Biosynthesis of amino acids
Phatr3_J48186	Indole-3-glycerol phosphate synthase	IGPS	0.669156	1.16781	ko01110//Biosynthesis of secondary metabolites;ko01100//Metabolic pathways;ko00400//Phenylalanine, tyrosine and tryptophan biosynthesis;ko01230//Biosynthesis of amino acids
Phatr3_J12888	Imidazoleglycerol-phosphate dehydratase	IGPD	1.15124	-0.59818	ko01110//Biosynthesis of secondary metabolites;ko01100//Metabolic pathways;ko00340//Histidine metabolism;ko01230//Biosynthesis of amino acids
Phatr3_J10025	ATP phosphoribosyltransferase	ATPPRT	0.163135	-1.69277	ko00340//Histidine metabolism;ko01110//Biosynthesis of secondary metabolites;ko01230//Biosynthesis of amino acids;ko01100//Metabolic pathways
TCA cycle
Phatr3_J28191	Succinate-semialdehyde dehydrogenase	SSADH	1.42932	-0.247856	ko00650//Butanoate metabolism;ko01100//Metabolic pathways;ko00250//Alanine, aspartate and glutamate metabolism
Phatr3_EG01399	Succinyl-CoA synthetase	LSC	1.55278	3.15272	ko00640//Propanoate metabolism;ko01200//Carbon metabolism;ko00020//Citrate cycle (TCA cycle);ko01100//Metabolic pathways;ko01110//Biosynthesis of secondary metabolites
Phatr3_EG00727	2-oxoglutarate dehydrogenase	OGDH	0.954479	1.58844	ko00380//Tryptophan metabolism;ko00020//Citrate cycle (TCA cycle);ko01200//Carbon metabolism;ko01110//Biosynthesis of secondary metabolites;ko01100//Metabolic pathways;ko00310//Lysine degradation
Phatr3_J50392	2-oxoglutarate dehydrogenase	OGDH	0.315579	-1.733	ko01110//Biosynthesis of secondary metabolites;ko01200//Carbon metabolism;ko00020//Citrate cycle (TCA cycle);ko01100//Metabolic pathways;ko00380//Tryptophan metabolism;ko00310//Lysine degradation
Phatr3_EG00325	2-oxoglutarate dehydrogenase	OGDH	1.76246	0.33601	ko00310//Lysine degradation;ko01100//Metabolic pathways;ko01200//Carbon metabolism;ko01110//Biosynthesis of secondary metabolites;ko00020//Citrate cycle (TCA cycle)
BGI_novel_G000028	Aconitate hydratase	ACN	2.3933	1.66136	ko00020//Citrate cycle (TCA cycle);ko01200//Carbon metabolism;ko01110//Biosynthesis of secondary metabolites;ko01210//2-Oxocarboxylic acid metabolism;ko01230//Biosynthesis of amino acids;ko00630//Glyoxylate and dicarboxylate metabolism;ko01100//Metabolic pathways;ko00640//Propanoate metabolism
Phatr3_EG01567	Aconitate hydratase	ACN	1.73462	0.192153	ko01210//2-Oxocarboxylic acid metabolism;ko00630//Glyoxylate and dicarboxylate metabolism;ko01200//Carbon metabolism;ko00020//Citrate cycle (TCA cycle);ko01230//Biosynthesis of amino acids;ko01100//Metabolic pathways;ko00640//Propanoate metabolism;ko01110//Biosynthesis of secondary metabolites
Phatr3_EG00623	Isocitrate lyase	ICL	-1.01435	0.86699	ko00630//Glyoxylate and dicarboxylate metabolism;ko01100//Metabolic pathways;ko01200//Carbon metabolism;ko01110//Biosynthesis of secondary metabolites
Phatr3_J14401	Isocitrate lyase	ICL	0.364461	1.04228	ko01100//Metabolic pathways;ko01200//Carbon metabolism;ko01110//Biosynthesis of secondary metabolites;ko00630//Glyoxylate and dicarboxylate metabolism
Phatr3_J54478	Malate synthase	MS	0.47614	1.035	ko01110//Biosynthesis of secondary metabolites;ko01100//Metabolic pathways;ko00620//Pyruvate metabolism;ko00630//Glyoxylate and dicarboxylate metabolism;ko01200//Carbon metabolism

## Sheet: Figure 8
Gene ID	Gene name	Gene name (Abbreviation)	log2(SCHES/SCK)	log2(TCHES/TCK)	Pathway Name
Phatr3_J37652	[acyl-carrier-protein] S-malonyltransferase	MAT	1.39801	3.42693	ko00061//Fatty acid biosynthesis;ko01212//Fatty acid metabolism;ko01100//Metabolic pathways
Phatr3_J37367	3-oxoacyl-[acyl-carrier-protein] synthase II	KAS I, III	1.44241	3.06841	ko01100//Metabolic pathways;ko00780//Biotin metabolism;ko01212//Fatty acid metabolism;ko00061//Fatty acid biosynthesis
Phatr3_J13073	3-oxoacyl-[acyl-carrier protein] reductase	KAR	0.016234	1.12578	ko01212//Fatty acid metabolism;ko00061//Fatty acid biosynthesis;ko00780//Biotin metabolism;ko01100//Metabolic pathways
Phatr3_J35939	3-oxoacyl-[acyl-carrier protein] reductase	KAR	-0.0702666	-1.05944	ko00780//Biotin metabolism;ko01212//Fatty acid metabolism;ko01100//Metabolic pathways;ko04146//Peroxisome;ko00061//Fatty acid biosynthesis
Phatr3_J12303	3-oxoacyl-[acyl-carrier protein] reductase	KAR	0.694156	1.19488	ko01100//Metabolic pathways;ko00780//Biotin metabolism;ko01212//Fatty acid metabolism;ko00061//Fatty acid biosynthesis
Phatr3_J10068	enoyl-[acyl-carrier protein] reductase I	ENR	1.51601	1.92989	ko00061//Fatty acid biosynthesis;ko01100//Metabolic pathways;ko01212//Fatty acid metabolism;ko00780//Biotin metabolism
Phatr3_Jdraft1143	3-hydroxyacyl-[acyl-carrier-protein] dehydratase	HAD	1.47868	0.551021	ko01212//Fatty acid metabolism;ko00061//Fatty acid biosynthesis;ko01100//Metabolic pathways;ko00780//Biotin metabolism
Phatr3_J51560	17 beta-estradiol 17-dehydrogenase / very-long-chain 3-oxoacyl-CoA reductase	KCR	1.04249	0.661304	ko01110//Biosynthesis of secondary metabolites;ko01100//Metabolic pathways;ko01040//Biosynthesis of unsaturated fatty acids;ko01212//Fatty acid metabolism;ko00062//Fatty acid elongation
Phatr3_J43099	1-acyl-sn-glycerol-3-phosphate acyltransferase	GPAT	1.08231	0.983941	ko00564//Glycerophospholipid metabolism;ko01100//Metabolic pathways;ko00561//Glycerolipid metabolism;ko01110//Biosynthesis of secondary metabolites
Phatr3_EG00294	Lysophospholipid acyltransferase	LPAAT	1.15032	0.671621	ko00561//Glycerolipid metabolism;ko01100//Metabolic pathways;ko00565//Ether lipid metabolism;ko00564//Glycerophospholipid metabolism;ko01110//Biosynthesis of secondary metabolites
Phatr3_J43469	Diacylglycerol O-acyltransferase 2	DGAT2	1.21084	0.214211	ko01100//Metabolic pathways;ko00561//Glycerolipid metabolism
Phatr3_J12420	Long-chain acyl-CoA synthetase	LACS	1.18409	0.959657	ko00071//Fatty acid degradation;ko04146//Peroxisome;ko01100//Metabolic pathways;ko00061//Fatty acid biosynthesis;ko01212//Fatty acid metabolism
